# Supplementary material for: Predictors of decision ambivalence and the differences between actual living liver donors and potential living liver donors
Source: PLoS One. 2017 May 17;12(5):e0175672. doi: 10.1371/journal.pone.0175672 (PMC5435180; doi:10.1371/journal.pone.0175672)
Supplement: S1 File — (XLSX) [file pone.0175672.s001.xlsx]

## Sheet: 工作表1
case Number	age	intimacy	ambivalence	family support	Familyconflict	PCS	MCS
3	34	3	3	48	6	61	32
4	27	3	4	47	6	55	41
6	23	4	5	34	0	60	49
8	40	4	5	32	1	59	42
9	37	4	3	32	1	56	41
10	25	4	6	48	2	56	40
13	27	3	2	29	1	45	40
14	31	4	5	17	2	57	47
15	30	3	2	40	0	61	44
16	42	4	1	34	0	59	55
19	42	4	3	48	1	61	49
25	42	4	4	46	5
26	36	4	1	48	2	60	54
28	33	3	4	25	2	55	50
29	25	2	7	11	7	60	34
30	38	4		20	2	58	50
31	36	4	5	37	1	63	43
32	35	3	0	45	4	58	47
33	35	3	6	43	5	65	10
36	35	2	6	11	5	57	39
37	38	4	6	14	3	59	55
40	33	4	6	48	1	52	54
41	30	3	5	21	1
44	40	4	1	32	1	54	54
45	36	3	7	33	2	58	51
46	35	4	1	48	2	63	48
47	27	3	4	34	5	56	52
53	45	2	7	23	3	61	34
54	22	3	5	30	4	47	39
56	24	2	6	39	5	60	43
57	27	4	6	38	2	57	56
58	23	4	6	42	0	58	50
59	30	2	7	8	6	58	25
61	33	4	3	34	0	59	56
62	28	4	6		0	61	52
65	22	4	1	41	1	62	50
66	41	3	4	35	5	53	45
67	37	4	2	47		63	40
68	24	3	3	29	1	59	52
69	23	3	2	33	1	59	51
70	43	4	6	31	1	59	50
71	39	4	5	42	0	61	47
74	26	4	6	18	1	58	29
75	28	2	6	6	1	52	37
76	38	4	5	41	0	57	51
79	27	4	3	41	6	58	52
82	35	3	4	32	4	52	48
83	31	4	3	32	2	56	33
84	36	4	5	28	1	59	53
86	39	3	3	36	1	58	48
87	38	3	6	39	0	61	52
89	39	3	3	16	4	58	60
90	35	4	2	39	1	64	27
91	34	4	5	32	0	59	54
93	23	2	7	32	1	60	53
94	24	4	3	48	1	60	51
97	41	4	4	48	1	61	52
102	41	4	3	39	2	70	23
106	22	3	4	32	5	52	26
107	30	4	3	26	5	57	48
115	26	3	6	44	2	61	46
116	26	4	2	32	1	59	40
118	34	4	4	32	3	59	42
119	31	3	5	31	0	57	50
120	40	4	6	29	1	62	52
121	36	4	2	6	1	49	44
122	33	4	4	29	0	58	52
125	30	3	5	17	2	59	47
126	28	4	2	37	1	61	54
127	25	3	5	25	2	64	36
129	27	3	4	13	1	56	51
133	33	2	7	15	2	63	42
134	34	4	5	44	1	47	60
135	21	2	7	33	3	52	42
137	32	4	5	28	1	61	43
138	31	3	4	37	0	41	46
139	38	4	6	15	1	53	46
140	34	4	6	15	1	52	46
141	24	4	4	32	3	57	53
142	22	4	3	17	4	70	16
143	40	3	5	37	5	51	41
144	41	3	6	3	6	44	29
145	36	4	5	32	4	51	46
147	39	3	7	26	7	60	37
148	42	3	6	27	5	58	48
149	39	3	6	32	5	51	35
150	31	2	6	31	1	59	44
151	27	2	7	15	5	54	35
152	37	4	6	12	1	60	37
153	34	4	5	43	0	56	47
154	31	4	6	34	2	52	32
155	28	4	1	32	4	40	38
156	31	4	6		1	57	41
157	24	4	6	0	1	56	37
158	26	4	6	0	1	56	43
159	41	4	4		5	53	49
160	27	3	4	32	0	61	47
161	33	2	6	25	0	58	32
162	31	3	7	41	4	57	47
163	22	4	3	35	1	57	50
164	32	3	3	29	0	59	30
165	30	2	5	36	3	61	41
166	26	2	6	31	0	61	29
170	23	4	6	0	7	56	32
171	27	3	6	40	5	65	29
173	28	3	3	25	2	61	50
175	38	4	5	48	0	47	36
176	36	3	6	31	0	49	48
177	26	3	6	30	0	58	49
178	27	4	6	43	2	63	41
179	36	4	5	39	1	48	39
182	22	2	6	4	7	68	20
183	23	2		0	7	59	33
186	22	3	2	11	2	59	52
187	25	3	4	32	1	51	33
188	25	3	1	48	2	60	57
189	24	4	4	30	0	58	57
190	23	4	2	27	3	56	41
193	24	4	0	25	4	42	50
194	22	4	4	44	2	57	51
197	22	2	6	35	1	50	45
198	27	4	1	36	7	56	51
199	24	3	5	27	5	64	45
200	37	4	2	43	3	57	50
201	28	4		34	2	53	53
204	34	2	6		3
205	32	4	6	43	4	61	42
207	29	4	4	19	5	47	37
209	29	4	6	42	2	27	35
210	28	4	5	48	0	58	47
211	21	3	7	11	4	58	23
212	26	4	3	48	0	56	51
213	32	4	3	38	3	55	44
214	37	4	6	44	1	60	48
215	42	4	7	19	0	57	47
216	38	3	6	17	2	40	42
218	23	4	5	47	2	60	54
219	21	3	3	27	1	61	54
224	25	3	3	36	1	62	47
226	33	3	1	39	0	61	51
228	36	3	0	6	0	45	39
232	44	2	6	18	5	39	47
233	24	4	6	0	0	53	30
234	23	3	6	45	2	71	19
235	22	3	5	27		39	46
236	26	3	6	20	7	54	36
237	25	4	4	46	6
239	43	3	4	48	0	58	55
240	32	4	4	18	0	60	42
241	22	4	5	48	3	42	51
244	37	4	2	29	0	61	41
245	36	4	1	7	3	59	49
246	42	3	2	33	1	63	42
247	40	3	3	32	3	58	42
248	39	4	2	48	0	53	54
249	37	4	1	35	1	60	56
250	31	4	6	21	4	60	43
251	36	3	4	39	1	57	53
252	37	2	4	48	4	57	37
253	35	2	6	33	3	60	35
255	33	3	4	34	0	57	51
256	29	3	4	29	0	58	43
260	27	3	6	24	3	57	21
261	30	4	2	40	1	65	25
262	28	4	3	47	0	66	26
264	26	4	3	38	1	55	51
268	34	4	3		4
269	32	4	3		4	30	38
271	28	4	1	29	6	62	53
272	21	3	6	22	7	59	51
274	28	4	0	37	1	60	54
276	22	4	2	32	1	54	38
280	28	4	5	43	7
281	26	2	6	26	4	60	23
282	23	4	0	48	0	60	54
283	22	4	3	0	2	59	40
284	41	3	5	37	2	65	34
285	38	0	0	36	3	59	42
289	25	2	6	16	1	48	41
290	31	4	4	25	0	58	42
291	23	4	2	45		47	41
292	22	3	1	47	7	59	38
295	27	4	6	48	2	51	36
296	25	4	6	48	6	58	38
298	28	4	6	26	6	46	27
299	21	2	7	42	3	62	12
301	27	3	7	30	3	61	39
302	21	3	7	32	3	61	44
303	23	4	3	48	4	57	45
304	31	3	4	20	0	61	44
306	38	4	3	48	2	60	56
313	37	3		29	4	61	51
314	36	4	5	34	2	42	47
315	22	4	1	8	1	60	52
316	21	4	3	35	4	58	54
317	30	2	6	27	3	58	38
318	33	3	5		3	59	43
320	30	4	1	48	1	57	50
321	23	4	6	29	0	58	43
323	28	3	3	32	3	48	41
324	25	4	3	44	4	52	58
325	29	3	5	16	2	60	34
326	32	3	2	12	5	60	47
327	34	4	3		1	54	53
330	38	3	7	33	4	56	46
331	43	3	7	8	2	58	42
332	32	4	2	48	1	59	44
333	31	4	5	41	1	63	47
334	27	2	5	20	1	59	49
335	21	2	5	31	4	54	30
336	37	4	4	27	0	57	35
337	29	4	3	48	6	63	49
338	28	3	6	17	5	59	46
340	47	4	5	19	1	61	49
344	25	4	0	48	0	61	47
345	23	4	0	48	0	61	47
346	20	4	0	48	0	61	47
347	35	3	5	32	2	63	44
350	34	4	4	23	1	51	51
351	31	0	1	45	2	58	57
352	42	4	7	36	3	46	32
353	39	4	4	44	1	60	28
354	37	4	6		1	51	22
355	36	4	7	9	3	49	40
358	26	4	5	26	0	55	60
359	35	4	6	46	1	61	49
360	33	4	6	48	1	55	47
362	39	4	3	41	4	58	45
363	39	3	4	0	1	57	57
367	32	4	3	32	4	59	50
368	29	4	6	33	3	60	43
369	28	3	1	48	1	60	57
370	33	3	5	25	3	61	35
371	26	4	3	45	3	62	54
372	24	4	6	48	2	61	50
373	36	4	4	24	1	61	47
374	34	3	6	26	1	58	53
375	39	4	3	30	6	59	48
377	36	4	1	34	1	55	43
378	39	3	5	48	2	63	24
379	36	4	7	43	4	61	39
380	23	4	5	31	0	61	56
381	26	4	5	45	3	58	59
382	26	4	6	33	1	59	54
383	25	4	4	48	0	62	53
384	41	4	3	5	4	58	38
385	39	3	7	26	2	63	33
386	35	3	6	37	3	61	30
387	22	4	3	36	1
388	28	4	3	34	1	55	53
390	24	4	5	35	0	53	54
391	20	4	3	30	0	61	46
392	25	3	3	33	0	57	51
395	30	4	4	48	1	51	43
396	28	4	5	32	2	39	53
398	25	2	5	26	1	58	52
402	29	3	4	30	1	60	41
403	26	3	5	21	6	62	32
404	22	2	6	27	2	56	47
405	35	4	5	40	1	60	58
406	31	4	3	48	0	58	54
407	25	3	5	32	3	54	30
408	22	4	4	36	4	58	48
